# Supplementary material for: Molecular identity of the lateral lemniscus nuclei in the adult mouse brain
Source: Front Neuroanat. 2023 Mar 9;17:1098352. doi: 10.3389/fnana.2023.1098352 (PMC10044012; doi:10.3389/fnana.2023.1098352)
Supplement: Supplementary file 1 [file Table_1.xlsx]

## Sheet: Supplementary Table 1
Gene or labelling	Stage	Plane	Database	Image	Figure
Nissl staining	P56	sagittal	AMBA	100042147_113	1A
Doc2g	P42		GENSAT	86550	1B
Nissl staining	P56		AMBA	100042147_130	1C
Doc2g	P42		GENSAT	86551	1D
Nissl staining	P56	coronal	AMBA	100048576_377	1E
EGFP			AMBCA	272825299_46	1F
Nissl staining			AMBA	100048576_386	1G
EGFP			AMBCA	272825299_44	1H
Hpse		sagittal	AMBA	74821841_88	2A, B
		coronal		77340468_150	2C, D
Pax7		sagittal		767_58	2E, F
		coronal		766_131	2G, H
Pnoc		sagittal		73679032_84	2I, J
		coronal		75038402_152	2K, L
Fstl1		sagittal		68633050_54	3A, B
		coronal		71016596_158	3C
				71016596_142	3D
Gabra5		sagittal		68845239_84	3E, F
		coronal		72077453_170	3G
				72077453_146	3H
Gad1		sagittal		75457538_80	3I, J
		coronal		479_148	3K
				479_140	3L
Inhbb		sagittal		71529959_72	4A
				71529959_80	4B
	P28		ADMBA	100045502_73	4C
				100045502_89	4D
Rreb1	P56		AMBA	71232581_77	4E
				71232581_85	4F
	P28		ADMBA	100041532_81	4G
				100041532_89	4H
Foxp2	P56	sagittal	AMBA	68918262_88	5A, B
		coronal		72079884_144	5C, D
Htr1a		sagittal		79394355_85	5E, F
		coronal		79556616_125	5G, H
Nrn1		sagittal		74427071_76	5I, J
		coronal		75147760_148	5K, L
Slc17a6		sagittal		71724696_65	5M, N
		coronal		73818754_152	5O, P
Hcn1		sagittal		74579938_90	6A, B
		coronal		77280561_157	6C
Igfbp5		sagittal		69549643_85	6D, E
		coronal		73592530_158	6F
Tnnt1		sagittal		74821765_70	6G, H
		coronal		77280576_161	6I
Calb1		sagittal		75457491_76	7A
				75457491_84	7B
		coronal		71717640_157	7C
				71717640_149	7D
Doc2g		sagittal		69174316_82	7E
				69174316_90	7F
		coronal		74881341_168	7G
				74881341_164	7H
Tmem215		sagittal		71495155_68	7I
				71495155_76	7J
		coronal		73636150_168	7K
				73636150_156	7L
Hcn1	E18.5	sagital	ADMBA	100071460_49	8A
	P4			100073398_69	8E
Gabra5	E18.5			100054784_77	8B
	P4			100055015_90	8F
Gata3	E18.5			100085421_50	8C
	P4			100078485_49	8G
Kit	E18.5			100057188_55	8D
	P4			100057340_86	8H
Supplementary Table 1. Relation of the analyzed genes, with their respective experiments and downloaded images.
AMBA, Allen Mouse Brain Atlas; ADMBA, Allen Developing Mouse Brain Atlas, AMBCA, Allem Mouse Brain Connectivity Atlas; GENSAT, Gene Expression Nervous System Atlas
